# Supplementary material for: ﻿Karyotype and genome size variation in Delphinium subg. Anthriscifolium (Ranunculaceae)
Source: PhytoKeys. 2023 Oct 18;234:145–65. doi: 10.3897/phytokeys.234.108841 (PMC10612113; doi:10.3897/phytokeys.234.108841)
Supplement: XML Treatment for Delphinium anthriscifolium [file phytokeys.234.108841-treatment1.xml]

<!DOCTYPE tp:taxon-treatment
  PUBLIC "-//TaxonX//DTD Taxonomic Treatment Publishing DTD v0 20100105//EN" "tax-treatment-NSO.dtd">
<tp:taxon-treatment xmlns:tp="http://www.plazi.org/taxpub"><tp:treatment-meta><kwd-group><label>Taxon classification</label><kwd>
                <named-content content-type="kingdom">Plantae</named-content>
              </kwd><kwd>
                <named-content content-type="order">Ranunculales </named-content>
              </kwd><kwd>
                <named-content content-type="family">Ranunculaceae</named-content>
              </kwd></kwd-group><mixed-citation publication-type="journal"><person-group><name><surname>Luo</surname><given-names>Xiao-Yu</given-names></name><name><surname>Nie</surname><given-names>Tang-Jie</given-names></name><name><surname>Liu</surname><given-names>Heng</given-names></name><name><surname>Ding</surname><given-names>Xue-Fei</given-names></name><name><surname>Huang</surname><given-names>Ying</given-names></name><name><surname>Guo</surname><given-names>Chun-Ce</given-names></name><name><surname>Zhang</surname><given-names>Wen-Gen</given-names></name></person-group><article-title>﻿Karyotype and genome size variation in <italic><tp:taxon-name><tp:taxon-name-part taxon-name-part-type="genus" reg="Delphinium">Delphinium</tp:taxon-name-part></tp:taxon-name></italic> subg. <italic><tp:taxon-name><tp:taxon-name-part taxon-name-part-type="genus" reg="Delphinium"/><tp:taxon-name-part taxon-name-part-type="subgenus" reg="Anthriscifolium">Anthriscifolium</tp:taxon-name-part></tp:taxon-name></italic> (<tp:taxon-name><tp:taxon-name-part taxon-name-part-type="family">Ranunculaceae</tp:taxon-name-part></tp:taxon-name>)</article-title><source>PhytoKeys</source><day>18</day><month>10</month><year>2023</year><volume>234</volume><fpage>145</fpage><lpage>165</lpage><pub-id pub-id-type="doi">10.3897/phytokeys.234.108841</pub-id></mixed-citation></tp:treatment-meta><tp:nomenclature><label>﻿1.</label><tp:taxon-name>
              <object-id xmlns:xlink="http://www.w3.org/1999/xlink" content-type="arpha" xlink:type="simple">716559F8-2FFF-564E-B792-251DD7A37673</object-id>
              <tp:taxon-name-part taxon-name-part-type="genus" reg="Delphinium">Delphinium</tp:taxon-name-part>
              <tp:taxon-name-part taxon-name-part-type="species" reg="anthriscifolium">anthriscifolium</tp:taxon-name-part>
            </tp:taxon-name><tp:taxon-authority>Hance. In J. Bot. 5: 207. 1868.</tp:taxon-authority><tp:nomenclature-citation-list><tp:nomenclature-citation><tp:taxon-name>
                  <tp:taxon-name-part taxon-name-part-type="genus" reg="Delphinium"/>
                  <tp:taxon-name-part taxon-name-part-type="species" reg="calleryi"/>
                </tp:taxon-name><comment>= <tp:taxon-name><tp:taxon-name-part taxon-name-part-type="genus" reg="Delphinium">D.</tp:taxon-name-part><tp:taxon-name-part taxon-name-part-type="species" reg="calleryi">calleryi</tp:taxon-name-part></tp:taxon-name> Franch. in Bull. Mens. De la Soc. Linn. De Paris, 1: 329. 1882. ≡ <tp:taxon-name><tp:taxon-name-part taxon-name-part-type="genus" reg="Delphinium">D.</tp:taxon-name-part><tp:taxon-name-part taxon-name-part-type="species" reg="anthriscifolium">anthriscifolium</tp:taxon-name-part><tp:taxon-name-part taxon-name-part-type="infraspecific-rank">var.</tp:taxon-name-part><tp:taxon-name-part taxon-name-part-type="variety" reg="calleryi">calleryi</tp:taxon-name-part></tp:taxon-name> (Franch.) Fin. &amp; Gagnep. in Bull. Soc. Bot. Fr. 51: 471. 1904. syn. nov. Type: China: Aomen (Macao), 1841, <italic>Callery 6</italic> (Holotype P!); Aomen, 1844, <italic>Callery 51</italic> (Isotypes P!). </comment></tp:nomenclature-citation><tp:nomenclature-citation><tp:taxon-name>
                  <tp:taxon-name-part taxon-name-part-type="genus" reg="Delphinium"/>
                  <tp:taxon-name-part taxon-name-part-type="species" reg="cavaleriense"/>
                </tp:taxon-name><comment>= <tp:taxon-name><tp:taxon-name-part taxon-name-part-type="genus" reg="Delphinium">D.</tp:taxon-name-part><tp:taxon-name-part taxon-name-part-type="species" reg="cavaleriense">cavaleriense</tp:taxon-name-part></tp:taxon-name> Lévl. et Vant. in Bull. Acad. Géog. Bot. 11: 49. 1902., syn. nov. Type: China: Guizhou (Kweichow), “environs de Tou-chan, belles fleurs bleues”, 2 June 1898, <italic>J. Cavalerie 2344</italic> (Holotype E!; Isotypes K!). </comment></tp:nomenclature-citation><tp:nomenclature-citation><tp:taxon-name>
                  <tp:taxon-name-part taxon-name-part-type="genus" reg="Delphinium"/>
                  <tp:taxon-name-part taxon-name-part-type="species" reg="cerefolium"/>
                </tp:taxon-name><comment>= <tp:taxon-name><tp:taxon-name-part taxon-name-part-type="genus" reg="Delphinium">D.</tp:taxon-name-part><tp:taxon-name-part taxon-name-part-type="species" reg="cerefolium">cerefolium</tp:taxon-name-part></tp:taxon-name> Lévl. et Vant. in Bull. Acad. Géog. Bot. 11: 49. 1902., syn. nov. Type: China: Guizhou (Kouy-Tcheou), Guiyang (Kouy-Yang), “mont du College”, 2 June 1898, <italic>Chaffanjon s.n.</italic> (Holotype E!). </comment></tp:nomenclature-citation></tp:nomenclature-citation-list></tp:nomenclature><tp:treatment-sec sec-type="type material" id="SECID0ER5CI"><title>Type material.</title><p><bold><italic>Lecotype</italic></bold>: China: Guangdong (Kwantung), “necnon prope rupem calcaream kai-kun-shek, secus eundem fluvium”, June 1867, <italic>Sampson, Hance no. 10125</italic> (Holotype K!; Isotypes BM! NY! P! JE! GH).</p></tp:treatment-sec></tp:taxon-treatment>
