# Supplementary material for: ﻿Karyotype and genome size variation in Delphinium subg. Anthriscifolium (Ranunculaceae)
Source: PhytoKeys. 2023 Oct 18;234:145–65. doi: 10.3897/phytokeys.234.108841 (PMC10612113; doi:10.3897/phytokeys.234.108841)
Supplement: XML Treatment for Delphinium savatieri [file phytokeys.234.108841-treatment2.xml]

<!DOCTYPE tp:taxon-treatment
  PUBLIC "-//TaxonX//DTD Taxonomic Treatment Publishing DTD v0 20100105//EN" "tax-treatment-NSO.dtd">
<tp:taxon-treatment xmlns:tp="http://www.plazi.org/taxpub"><tp:treatment-meta><kwd-group><label>Taxon classification</label><kwd>
                <named-content content-type="kingdom">Plantae</named-content>
              </kwd><kwd>
                <named-content content-type="order">Ranunculales </named-content>
              </kwd><kwd>
                <named-content content-type="family">Ranunculaceae</named-content>
              </kwd></kwd-group><mixed-citation publication-type="journal"><person-group><name><surname>Luo</surname><given-names>Xiao-Yu</given-names></name><name><surname>Nie</surname><given-names>Tang-Jie</given-names></name><name><surname>Liu</surname><given-names>Heng</given-names></name><name><surname>Ding</surname><given-names>Xue-Fei</given-names></name><name><surname>Huang</surname><given-names>Ying</given-names></name><name><surname>Guo</surname><given-names>Chun-Ce</given-names></name><name><surname>Zhang</surname><given-names>Wen-Gen</given-names></name></person-group><article-title>﻿Karyotype and genome size variation in <italic><tp:taxon-name><tp:taxon-name-part taxon-name-part-type="genus" reg="Delphinium">Delphinium</tp:taxon-name-part></tp:taxon-name></italic> subg. <italic><tp:taxon-name><tp:taxon-name-part taxon-name-part-type="genus" reg="Delphinium"/><tp:taxon-name-part taxon-name-part-type="subgenus" reg="Anthriscifolium">Anthriscifolium</tp:taxon-name-part></tp:taxon-name></italic> (<tp:taxon-name><tp:taxon-name-part taxon-name-part-type="family">Ranunculaceae</tp:taxon-name-part></tp:taxon-name>)</article-title><source>PhytoKeys</source><day>18</day><month>10</month><year>2023</year><volume>234</volume><fpage>145</fpage><lpage>165</lpage><pub-id pub-id-type="doi">10.3897/phytokeys.234.108841</pub-id></mixed-citation></tp:treatment-meta><tp:nomenclature><label>﻿2.</label><tp:taxon-name>
              <object-id xmlns:xlink="http://www.w3.org/1999/xlink" content-type="arpha" xlink:type="simple">EF7AAEC6-7A1B-5FF2-8DE6-0DAD46FA781B</object-id>
              <tp:taxon-name-part taxon-name-part-type="genus" reg="Delphinium">Delphinium</tp:taxon-name-part>
              <tp:taxon-name-part taxon-name-part-type="species" reg="savatieri">savatieri</tp:taxon-name-part>
            </tp:taxon-name><tp:taxon-authority>Franch. In Bull. Mens. De la Soc. Linn. De Paris 1: 330. 1882.</tp:taxon-authority><tp:nomenclature-citation-list><tp:nomenclature-citation><tp:taxon-name>
                  <tp:taxon-name-part taxon-name-part-type="genus" reg="Delphinium"/>
                  <tp:taxon-name-part taxon-name-part-type="species" reg="cerefolium"/>
                  <tp:taxon-name-part taxon-name-part-type="variety" reg="savatieri"/>
                </tp:taxon-name><comment>≡ <tp:taxon-name><tp:taxon-name-part taxon-name-part-type="genus" reg="Delphinium">D.</tp:taxon-name-part><tp:taxon-name-part taxon-name-part-type="species" reg="anthriscifolium">anthriscifolium</tp:taxon-name-part><tp:taxon-name-part taxon-name-part-type="infraspecific-rank">var.</tp:taxon-name-part><tp:taxon-name-part taxon-name-part-type="variety" reg="savatieri">savatieri</tp:taxon-name-part></tp:taxon-name> (Franchet) Munz., J. Armold Arbor. 48: 261. 1967. Type: China: Zhejiang (Tche-kiang/Chekiang), “in siccis ad pedem montium Shao-Shin, prope Ning-po”, May 1863, <italic>Lud. Savatier</italic> (Holotype P!; Isotype P!). </comment></tp:nomenclature-citation><tp:nomenclature-citation><tp:taxon-name>
                  <tp:taxon-name-part taxon-name-part-type="genus" reg="Delphinium"/>
                  <tp:taxon-name-part taxon-name-part-type="species" reg="robertianum"/>
                </tp:taxon-name><comment>= <tp:taxon-name><tp:taxon-name-part taxon-name-part-type="genus" reg="Delphinium">D.</tp:taxon-name-part><tp:taxon-name-part taxon-name-part-type="species" reg="robertianum">robertianum</tp:taxon-name-part></tp:taxon-name> Lévl. et Vant. in Bull. Acad. Géog. Bot. 11: 49. 1902., syn. nov. Type: China: Guizhou (Kouy-tcheou), Guiyang (Kouy-yang), 9 Dec 1897, <italic>no. 2025</italic> (Holotype E!). </comment></tp:nomenclature-citation><tp:nomenclature-citation><tp:taxon-name>
                  <tp:taxon-name-part taxon-name-part-type="genus" reg="Delphinium"/>
                  <tp:taxon-name-part taxon-name-part-type="species" reg="minutum"/>
                </tp:taxon-name><comment>= <tp:taxon-name><tp:taxon-name-part taxon-name-part-type="genus" reg="Delphinium">D.</tp:taxon-name-part><tp:taxon-name-part taxon-name-part-type="species" reg="minutum">minutum</tp:taxon-name-part></tp:taxon-name> Lévl. et Vant. in Bull. Herb. Boiss. sér. 2, 6: 505. 1906., syn. nov. Type: China: Guizhou, 2 Mar 1904, <italic>Jos. Esquirol no. 23</italic> (Holotype E!). </comment></tp:nomenclature-citation><tp:nomenclature-citation><tp:taxon-name>
                  <tp:taxon-name-part taxon-name-part-type="genus" reg="Delphinium"/>
                  <tp:taxon-name-part taxon-name-part-type="species" reg="kweichowense"/>
                </tp:taxon-name><comment>= <tp:taxon-name><tp:taxon-name-part taxon-name-part-type="genus" reg="Delphinium">D.</tp:taxon-name-part><tp:taxon-name-part taxon-name-part-type="species" reg="kweichowense">kweichowense</tp:taxon-name-part></tp:taxon-name> W.T.Wang in Acta Bot. Sin., 10: 283. 1962., syn. nov. Type: China: Guizhou, Huishui, 18 July 1930, <italic>Y. Jiang 8571</italic> (PE!). </comment></tp:nomenclature-citation></tp:nomenclature-citation-list></tp:nomenclature><tp:treatment-sec sec-type="notes" id="SECID0EWDDI"><title>Note.</title><p>Morphologically, <italic><tp:taxon-name><tp:taxon-name-part taxon-name-part-type="genus" reg="Delphinium">D.</tp:taxon-name-part><tp:taxon-name-part taxon-name-part-type="species" reg="savatieri">savatieri</tp:taxon-name-part></tp:taxon-name></italic> differs from <italic><tp:taxon-name><tp:taxon-name-part taxon-name-part-type="genus" reg="Delphinium">D.</tp:taxon-name-part><tp:taxon-name-part taxon-name-part-type="species" reg="anthriscifolium">anthriscifolium</tp:taxon-name-part></tp:taxon-name></italic> in that the staminode limb is ovate (vs. dolabriform), 2-lobed (vs. 2-parted), and its base is broadly cuneate (vs. subtruncate). Cytologically, <italic><tp:taxon-name><tp:taxon-name-part taxon-name-part-type="genus" reg="Delphinium">D.</tp:taxon-name-part><tp:taxon-name-part taxon-name-part-type="species" reg="savatieri">savatieri</tp:taxon-name-part></tp:taxon-name></italic> also differs from <italic><tp:taxon-name><tp:taxon-name-part taxon-name-part-type="genus" reg="Delphinium">D.</tp:taxon-name-part><tp:taxon-name-part taxon-name-part-type="species" reg="anthriscifolium">anthriscifolium</tp:taxon-name-part></tp:taxon-name></italic> in that its karyotype formula is 2n = 2x = 16 = 2m + 6sm + 8st (vs. 2n = 4x = 32 = 4m + 16sm + 12st).</p></tp:treatment-sec></tp:taxon-treatment>
