# Supplementary material for: ﻿Karyotype and genome size variation in Delphinium subg. Anthriscifolium (Ranunculaceae)
Source: PhytoKeys. 2023 Oct 18;234:145–65. doi: 10.3897/phytokeys.234.108841 (PMC10612113; doi:10.3897/phytokeys.234.108841)
Supplement: XML Treatment for Delphinium zanlanscianense [file phytokeys.234.108841-treatment3.xml]

<!DOCTYPE tp:taxon-treatment
  PUBLIC "-//TaxonX//DTD Taxonomic Treatment Publishing DTD v0 20100105//EN" "tax-treatment-NSO.dtd">
<tp:taxon-treatment xmlns:tp="http://www.plazi.org/taxpub"><tp:treatment-meta><kwd-group><label>Taxon classification</label><kwd>
                <named-content content-type="kingdom">Plantae</named-content>
              </kwd><kwd>
                <named-content content-type="order">Ranunculales </named-content>
              </kwd><kwd>
                <named-content content-type="family">Ranunculaceae</named-content>
              </kwd></kwd-group><mixed-citation publication-type="journal"><person-group><name><surname>Luo</surname><given-names>Xiao-Yu</given-names></name><name><surname>Nie</surname><given-names>Tang-Jie</given-names></name><name><surname>Liu</surname><given-names>Heng</given-names></name><name><surname>Ding</surname><given-names>Xue-Fei</given-names></name><name><surname>Huang</surname><given-names>Ying</given-names></name><name><surname>Guo</surname><given-names>Chun-Ce</given-names></name><name><surname>Zhang</surname><given-names>Wen-Gen</given-names></name></person-group><article-title>﻿Karyotype and genome size variation in <italic><tp:taxon-name><tp:taxon-name-part taxon-name-part-type="genus" reg="Delphinium">Delphinium</tp:taxon-name-part></tp:taxon-name></italic> subg. <italic><tp:taxon-name><tp:taxon-name-part taxon-name-part-type="genus" reg="Delphinium"/><tp:taxon-name-part taxon-name-part-type="subgenus" reg="Anthriscifolium">Anthriscifolium</tp:taxon-name-part></tp:taxon-name></italic> (<tp:taxon-name><tp:taxon-name-part taxon-name-part-type="family">Ranunculaceae</tp:taxon-name-part></tp:taxon-name>)</article-title><source>PhytoKeys</source><day>18</day><month>10</month><year>2023</year><volume>234</volume><fpage>145</fpage><lpage>165</lpage><pub-id pub-id-type="doi">10.3897/phytokeys.234.108841</pub-id></mixed-citation></tp:treatment-meta><tp:nomenclature><label>﻿3.</label><tp:taxon-name>
              <object-id xmlns:xlink="http://www.w3.org/1999/xlink" content-type="arpha" xlink:type="simple">206A1250-92B9-5DD2-BA68-6CAA0D945E11</object-id>
              <tp:taxon-name-part taxon-name-part-type="genus" reg="Delphinium">Delphinium</tp:taxon-name-part>
              <tp:taxon-name-part taxon-name-part-type="species" reg="zanlanscianense">zanlanscianense</tp:taxon-name-part>
              <object-id xmlns:xlink="http://www.w3.org/1999/xlink" content-type="ipni" xlink:type="simple">urn:lsid:ipni.org:names:77328947-1</object-id>
            </tp:taxon-name><tp:taxon-authority>W.G.Zhang &amp; X.Y.Luo</tp:taxon-authority><tp:taxon-status xmlns:xlink="http://www.w3.org/1999/xlink" xlink:type="simple">nom. nov.</tp:taxon-status><tp:nomenclature-citation-list><tp:nomenclature-citation><tp:taxon-name>
                  <tp:taxon-name-part taxon-name-part-type="genus" reg="Delphinium"/>
                  <tp:taxon-name-part taxon-name-part-type="species" reg="cerefolium"/>
                  <tp:taxon-name-part taxon-name-part-type="variety" reg="majus"/>
                </tp:taxon-name><comment>≡ <tp:taxon-name><tp:taxon-name-part taxon-name-part-type="genus" reg="Delphinium">Delphinium</tp:taxon-name-part><tp:taxon-name-part taxon-name-part-type="species" reg="anthriscifolium">anthriscifolium</tp:taxon-name-part><tp:taxon-name-part taxon-name-part-type="infraspecific-rank">var.</tp:taxon-name-part><tp:taxon-name-part taxon-name-part-type="variety" reg="majus">majus</tp:taxon-name-part></tp:taxon-name> Pamp. in Nuovo Giorn. Bot. Ital., n.s., 20: 288. 1915. </comment></tp:nomenclature-citation><tp:nomenclature-citation><tp:taxon-name>
                  <tp:taxon-name-part taxon-name-part-type="genus" reg="Delphinium"/>
                  <tp:taxon-name-part taxon-name-part-type="species" reg="anthriscifolium"/>
                  <tp:taxon-name-part taxon-name-part-type="form" reg="latilobulatum"/>
                </tp:taxon-name><comment>= <tp:taxon-name><tp:taxon-name-part taxon-name-part-type="genus" reg="Delphinium">D.</tp:taxon-name-part><tp:taxon-name-part taxon-name-part-type="species" reg="anthriscifolium">anthriscifolium</tp:taxon-name-part><tp:taxon-name-part taxon-name-part-type="infraspecific-rank">f.</tp:taxon-name-part><tp:taxon-name-part taxon-name-part-type="form" reg="latilobulatum">latilobulatum</tp:taxon-name-part></tp:taxon-name> W.T.Wang in Acta Bot. Sin., 10: 279. 1962., syn. nov. Type: China: Hunan, Xue-Feng-Shan, 1954, <italic>Z. T. Li 2371</italic> (Holotype PE!; Isotype PE!). </comment></tp:nomenclature-citation></tp:nomenclature-citation-list></tp:nomenclature><tp:treatment-sec sec-type="type material" id="SECID0E1IDI"><title>Type material.</title><p><bold><italic>Lecotype</italic></bold>: China: Hubei (Hu-peh), Zhanglang County (Zan-lan-scian), 1913, <italic>P. C. Silvestri no. 3917</italic> (Holotype FI!).</p></tp:treatment-sec><tp:treatment-sec sec-type="notes" id="SECID0EHJDI"><title>Note.</title><p>Morphologically, <tp:taxon-name><tp:taxon-name-part taxon-name-part-type="genus" reg="Delphinium">D.</tp:taxon-name-part><tp:taxon-name-part taxon-name-part-type="species" reg="anthriscifolium">anthriscifolium</tp:taxon-name-part><tp:taxon-name-part taxon-name-part-type="infraspecific-rank">var.</tp:taxon-name-part><tp:taxon-name-part taxon-name-part-type="variety" reg="majus">majus</tp:taxon-name-part></tp:taxon-name> differs from <tp:taxon-name><tp:taxon-name-part taxon-name-part-type="genus" reg="Delphinium">D.</tp:taxon-name-part><tp:taxon-name-part taxon-name-part-type="species" reg="anthriscifolium">anthriscifolium</tp:taxon-name-part><tp:taxon-name-part taxon-name-part-type="infraspecific-rank">var.</tp:taxon-name-part><tp:taxon-name-part taxon-name-part-type="variety" reg="anthriscifolium">anthriscifolium</tp:taxon-name-part></tp:taxon-name> in that the flowers are 2.3–3.4 cm long (vs. 1.0–1.8 cm), spur 1.7–2.2 cm (vs. 0.5–2.2 cm) and its base 3.0–4.0 mm (vs. 1.5–4.0 mm) in diam., other sepals 1.2–1.6 cm (vs. 0.6–1.6 cm), staminode limb broadly ovate (vs. dolabriform or ovate). Cytologically, <tp:taxon-name><tp:taxon-name-part taxon-name-part-type="genus" reg="Delphinium">D.</tp:taxon-name-part><tp:taxon-name-part taxon-name-part-type="species" reg="anthriscifolium">anthriscifolium</tp:taxon-name-part><tp:taxon-name-part taxon-name-part-type="infraspecific-rank">var.</tp:taxon-name-part><tp:taxon-name-part taxon-name-part-type="variety" reg="majus">majus</tp:taxon-name-part></tp:taxon-name> differs from <tp:taxon-name><tp:taxon-name-part taxon-name-part-type="genus" reg="Delphinium">D.</tp:taxon-name-part><tp:taxon-name-part taxon-name-part-type="species" reg="anthriscifolium">anthriscifolium</tp:taxon-name-part><tp:taxon-name-part taxon-name-part-type="infraspecific-rank">var.</tp:taxon-name-part><tp:taxon-name-part taxon-name-part-type="variety" reg="anthriscifolium">anthriscifolium</tp:taxon-name-part></tp:taxon-name> in that its karyotype formula is 2n = 2x = 16 = 2m + 6sm + 8st (vs. 2n = 4x = 32 = 4m + 16sm + 12st).</p><p>When elevating <tp:taxon-name><tp:taxon-name-part taxon-name-part-type="genus" reg="Delphinium">D.</tp:taxon-name-part><tp:taxon-name-part taxon-name-part-type="species" reg="anthriscifolium">anthriscifolium</tp:taxon-name-part><tp:taxon-name-part taxon-name-part-type="infraspecific-rank">var.</tp:taxon-name-part><tp:taxon-name-part taxon-name-part-type="variety" reg="majus">majus</tp:taxon-name-part></tp:taxon-name> to the rank of species, the name is already occupied by <italic><tp:taxon-name><tp:taxon-name-part taxon-name-part-type="genus" reg="Delphinium">D.</tp:taxon-name-part><tp:taxon-name-part taxon-name-part-type="species" reg="majus">majus</tp:taxon-name-part></tp:taxon-name></italic> (W.T.Wang) W.T.Wang (<xref ref-type="bibr" rid="B65">Wang and Hsiao 1965</xref>), making it necessary to propose a replacement name. Thus, we propose the name ‘<italic><tp:taxon-name><tp:taxon-name-part taxon-name-part-type="genus" reg="Delphinium"/><tp:taxon-name-part taxon-name-part-type="species" reg="zanlanscianense">zanlanscianense</tp:taxon-name-part></tp:taxon-name></italic>’ based on the locality of its lectotype.</p></tp:treatment-sec><ref-list><ref id="B65"><mixed-citation xmlns:xlink="http://www.w3.org/1999/xlink" xlink:type="simple"><person-group><name name-style="western"><surname>Wang</surname><given-names>WT</given-names></name><name name-style="western"><surname>Hsiao</surname><given-names>PK</given-names></name></person-group> (<year>1965</year>) Notulae de <italic><tp:taxon-name><tp:taxon-name-part taxon-name-part-type="genus">Ranunculaceis</tp:taxon-name-part><tp:taxon-name-part taxon-name-part-type="species">sinensibus</tp:taxon-name-part></tp:taxon-name></italic> II. Acta Phytotaxonomica Sinica 10(suppl.): 49–110.</mixed-citation></ref></ref-list></tp:taxon-treatment>
